# Supplementary material for: Effects of Chemotherapy on Hematological Parameters and CD4+/CD8+ Ratio in Cats with Mediastinal Lymphoma and Seropositive to Feline Leukemia Virus
Source: Animals (Basel). 2022 Jan 18;12(3):223. doi: 10.3390/ani12030223 (PMC8833558; doi:10.3390/ani12030223)
Supplement: Supplementary file 1 [file animals-12-00223-s001.zip]

Archive with 1 entries (1 files):
- animals-1542597-supplementary.pdf
